# Supplementary material for: The terminal Ediacaran Tongshan Lagerstätte from South China
Source: Nat Commun. 2025 Nov 19;16:10161. doi: 10.1038/s41467-025-65176-2 (PMC12630636; doi:10.1038/s41467-025-65176-2)
Supplement: Supplementary file 3 — Supplementary Data 1 [file 41467_2025_65176_MOESM3_ESM.xlsx]

## Sheet: PlotDat1
Source sheet	Sheet2	0.0886646	0.0134622	0.0813823	0.0124	0.0819749	0.0124874	0.0891584	0.0134895	0.0889736	0.0134739	0.0887674	0.0134638
Plot name	Concordia1	0.0886967	0.0134575	0.0814907	0.012416	0.083041	0.0126444	0.0891539	0.0134937	0.0889711	0.0134763	0.0887661	0.013465
Plot Type	1	0.0886311	0.0134553	0.0817327	0.0124517	0.0841082	0.0128015	0.0891411	0.0134974	0.0889639	0.0134783	0.0887626	0.0134661
1st free col	15	IsoLine	IsoLine	0.0819749	0.0124874	0.0851764	0.0129587	0.0891201	0.0135004	0.0889521	0.0134801	0.0887567	0.013467
Sigma Level	2			0.0822171	0.0125231	0.0862456	0.0131158	0.0890913	0.0135028	0.0889359	0.0134814	0.0887488	0.0134676
Absolute Errs	FALSE			0.0824594	0.0125588	0.087316	0.013273	0.0890552	0.0135045	0.0889157	0.0134823	0.0887388	0.0134681
Symbol Type	1			0.0827017	0.0125945	0.0883873	0.0134302	0.0890124	0.0135054	0.0888917	0.0134828	0.088727	0.0134683
Inverse Plot	FALSE			0.082944	0.0126302	0.0894598	0.0135874	0.0889637	0.0135057	0.0888644	0.0134829	0.0887136	0.0134683
Color Plot	FALSE			0.0831865	0.0126659	0.0905332	0.0137446	0.0889099	0.0135051	0.0888342	0.0134825	0.0886987	0.0134681
3D plot	FALSE			0.0834289	0.0127016	0.0916078	0.0139019	0.0888518	0.0135039	0.0888016	0.0134817	0.0886827	0.0134677
Linear	FALSE			0.0836715	0.0127373	0.0926834	0.0140592	0.0887906	0.0135019	0.0887673	0.0134805	0.0886658	0.013467
Data Range	B5:F7			0.083914	0.012773	IsoLine	IsoLine	0.0887272	0.0134993	0.0887317	0.0134789	0.0886483	0.0134662
Filled Symbols	TRUE			0.0841567	0.0128087			0.0886627	0.013496	0.0886956	0.0134769	0.0886305	0.0134652
				0.0843994	0.0128444			0.0885982	0.0134921	0.0886594	0.0134746	0.0886127	0.013464
				0.0846421	0.0128801			0.0885349	0.0134878	0.0886239	0.013472	0.0885953	0.0134626
				0.0848849	0.0129158			0.0884738	0.013483	0.0885897	0.0134692	0.0885784	0.0134611
				0.0851278	0.0129515			0.088416	0.0134778	0.0885573	0.0134661	0.0885625	0.0134596
				0.0853707	0.0129872			0.0883624	0.0134724	0.0885272	0.013463	0.0885477	0.0134579
				0.0856137	0.0130229			0.088314	0.0134668	0.0885001	0.0134597	0.0885344	0.0134562
				0.0858567	0.0130587			0.0882716	0.0134611	0.0884763	0.0134564	0.0885227	0.0134545
				0.0860998	0.0130944			0.0882359	0.0134554	0.0884563	0.0134531	0.0885128	0.0134528
				0.0863429	0.0131301			0.0882076	0.0134499	0.0884405	0.0134498	0.088505	0.0134512
				0.0865861	0.0131658			0.0881871	0.0134445	0.088429	0.0134468	0.0884994	0.0134496
				0.0868293	0.0132015			0.0881747	0.0134395	0.088422	0.0134438	0.088496	0.0134481
				0.0870726	0.0132373			0.0881707	0.0134349	0.0884198	0.0134412	0.0884949	0.0134467
				0.0873159	0.013273			0.0881752	0.0134307	0.0884223	0.0134388	0.0884961	0.0134455
				0.0875593	0.0133087			0.088188	0.0134271	0.0884295	0.0134367	0.0884997	0.0134444
				0.0878028	0.0133444			0.088209	0.013424	0.0884413	0.013435	0.0885055	0.0134436
				0.0880463	0.0133802			0.0882378	0.0134216	0.0884575	0.0134337	0.0885135	0.0134429
				0.0882899	0.0134159			0.0882739	0.01342	0.0884777	0.0134328	0.0885234	0.0134425
				0.0885335	0.0134516			0.0883167	0.013419	0.0885017	0.0134323	0.0885352	0.0134422
				0.0887772	0.0134873			0.0883654	0.0134188	0.0885291	0.0134322	0.0885487	0.0134422
				0.0890209	0.0135231			0.0884193	0.0134193	0.0885593	0.0134326	0.0885636	0.0134424
				0.0892647	0.0135588			0.0884773	0.0134205	0.0885918	0.0134334	0.0885796	0.0134429
				0.0895085	0.0135945			0.0885385	0.0134225	0.0886262	0.0134346	0.0885965	0.0134435
				0.0897524	0.0136303			0.0886019	0.0134251	0.0886617	0.0134362	0.088614	0.0134443
				0.0899963	0.013666			0.0886664	0.0134284	0.0886979	0.0134381	0.0886317	0.0134454
				0.0902403	0.0137018			0.0887309	0.0134323	0.088734	0.0134404	0.0886495	0.0134466
				0.0904844	0.0137375			0.0887942	0.0134366	0.0887695	0.013443	0.088667	0.0134479
				0.0907285	0.0137732			0.0888553	0.0134415	0.0888037	0.0134459	0.0886838	0.0134494
				0.0909727	0.013809			0.0889131	0.0134466	0.0888362	0.0134489	0.0886998	0.013451
				0.0912169	0.0138447			0.0889667	0.013452	0.0888662	0.0134521	0.0887146	0.0134526
				0.0914612	0.0138805			0.0890151	0.0134576	0.0888933	0.0134554	0.0887279	0.0134543
				0.0917055	0.0139162			0.0890575	0.0134633	0.0889171	0.0134587	0.0887396	0.013456
				0.0919499	0.013952			0.0890932	0.013469	0.0889371	0.013462	0.0887494	0.0134577
				0.0921943	0.0139877			0.0891215	0.0134745	0.088953	0.0134652	0.0887572	0.0134594
				0.0924388	0.0140235			0.089142	0.0134799	0.0889645	0.0134683	0.0887629	0.013461
				0.0926833	0.0140592			0.0891544	0.0134849	0.0889714	0.0134712	0.0887663	0.0134625
				0.0929279	0.014095			0.0891584	0.0134895	0.0889736	0.0134739	0.0887674	0.0134638
				0.093	0.0141055			ErrEll	ErrEll	ErrEll	ErrEll	ErrEll	ErrEll
				IsoLine	IsoLine

## Sheet: PlotDat4
Source sheet	Sheet2	0.0886646	0.0134622	0.0872	0.013256	0.087316	0.013273	0.0891584	0.0134895	0.0889736	0.0134739	0.0887674	0.0134638
Plot name	Concordia2	0.0886967	0.0134575	0.0872186	0.0132587	0.0875302	0.0133044	0.0891539	0.0134937	0.0889711	0.0134763	0.0887661	0.013465
Plot Type	1	0.0886311	0.0134553	0.0872673	0.0132658	0.0877444	0.0133359	0.0891411	0.0134974	0.0889639	0.0134783	0.0887626	0.0134661
1st free col	15	IsoLine	IsoLine	0.087316	0.013273	0.0879587	0.0133673	0.0891201	0.0135004	0.0889521	0.0134801	0.0887567	0.013467
Sigma Level	2			0.0873646	0.0132801	0.088173	0.0133987	0.0890913	0.0135028	0.0889359	0.0134814	0.0887488	0.0134676
Absolute Errs	FALSE			0.0874133	0.0132873	0.0883873	0.0134302	0.0890552	0.0135045	0.0889157	0.0134823	0.0887388	0.0134681
Symbol Type	1			0.087462	0.0132944	0.0886017	0.0134616	0.0890124	0.0135054	0.0888917	0.0134828	0.088727	0.0134683
Inverse Plot	FALSE			0.0875107	0.0133016	0.0888162	0.0134931	0.0889637	0.0135057	0.0888644	0.0134829	0.0887136	0.0134683
Color Plot	FALSE			0.0875594	0.0133087	0.0890307	0.0135245	0.0889099	0.0135051	0.0888342	0.0134825	0.0886987	0.0134681
3D plot	FALSE			0.0876081	0.0133159	0.0892452	0.013556	0.0888518	0.0135039	0.0888016	0.0134817	0.0886827	0.0134677
Linear	FALSE			0.0876568	0.013323	IsoLine	IsoLine	0.0887906	0.0135019	0.0887673	0.0134805	0.0886658	0.013467
Data Range	B5:F7			0.0877054	0.0133301			0.0887272	0.0134993	0.0887317	0.0134789	0.0886483	0.0134662
Filled Symbols	TRUE			0.0877541	0.0133373			0.0886627	0.013496	0.0886956	0.0134769	0.0886305	0.0134652
				0.0878028	0.0133444			0.0885982	0.0134921	0.0886594	0.0134746	0.0886127	0.013464
				0.0878515	0.0133516			0.0885349	0.0134878	0.0886239	0.013472	0.0885953	0.0134626
				0.0879002	0.0133587			0.0884738	0.013483	0.0885897	0.0134692	0.0885784	0.0134611
				0.0879489	0.0133659			0.088416	0.0134778	0.0885573	0.0134661	0.0885625	0.0134596
				0.0879976	0.013373			0.0883624	0.0134724	0.0885272	0.013463	0.0885477	0.0134579
				0.0880464	0.0133802			0.088314	0.0134668	0.0885001	0.0134597	0.0885344	0.0134562
				0.0880951	0.0133873			0.0882716	0.0134611	0.0884763	0.0134564	0.0885227	0.0134545
				0.0881438	0.0133945			0.0882359	0.0134554	0.0884563	0.0134531	0.0885128	0.0134528
				0.0881925	0.0134016			0.0882076	0.0134499	0.0884405	0.0134498	0.088505	0.0134512
				0.0882412	0.0134087			0.0881871	0.0134445	0.088429	0.0134468	0.0884994	0.0134496
				0.0882899	0.0134159			0.0881747	0.0134395	0.088422	0.0134438	0.088496	0.0134481
				0.0883387	0.013423			0.0881707	0.0134349	0.0884198	0.0134412	0.0884949	0.0134467
				0.0883874	0.0134302			0.0881752	0.0134307	0.0884223	0.0134388	0.0884961	0.0134455
				0.0884361	0.0134373			0.088188	0.0134271	0.0884295	0.0134367	0.0884997	0.0134444
				0.0884848	0.0134445			0.088209	0.013424	0.0884413	0.013435	0.0885055	0.0134436
				0.0885336	0.0134516			0.0882378	0.0134216	0.0884575	0.0134337	0.0885135	0.0134429
				0.0885823	0.0134588			0.0882739	0.01342	0.0884777	0.0134328	0.0885234	0.0134425
				0.088631	0.0134659			0.0883167	0.013419	0.0885017	0.0134323	0.0885352	0.0134422
				0.0886798	0.0134731			0.0883654	0.0134188	0.0885291	0.0134322	0.0885487	0.0134422
				0.0887285	0.0134802			0.0884193	0.0134193	0.0885593	0.0134326	0.0885636	0.0134424
				0.0887772	0.0134874			0.0884773	0.0134205	0.0885918	0.0134334	0.0885796	0.0134429
				0.088826	0.0134945			0.0885385	0.0134225	0.0886262	0.0134346	0.0885965	0.0134435
				0.0888747	0.0135016			0.0886019	0.0134251	0.0886617	0.0134362	0.088614	0.0134443
				0.0889235	0.0135088			0.0886664	0.0134284	0.0886979	0.0134381	0.0886317	0.0134454
				0.0889722	0.0135159			0.0887309	0.0134323	0.088734	0.0134404	0.0886495	0.0134466
				0.089021	0.0135231			0.0887942	0.0134366	0.0887695	0.013443	0.088667	0.0134479
				0.0890697	0.0135302			0.0888553	0.0134415	0.0888037	0.0134459	0.0886838	0.0134494
				0.0891185	0.0135374			0.0889131	0.0134466	0.0888362	0.0134489	0.0886998	0.013451
				0.0891672	0.0135445			0.0889667	0.013452	0.0888662	0.0134521	0.0887146	0.0134526
				0.089216	0.0135517			0.0890151	0.0134576	0.0888933	0.0134554	0.0887279	0.0134543
				0.0892648	0.0135588			0.0890575	0.0134633	0.0889171	0.0134587	0.0887396	0.013456
				0.0893135	0.013566			0.0890932	0.013469	0.0889371	0.013462	0.0887494	0.0134577
				0.0893623	0.0135731			0.0891215	0.0134745	0.088953	0.0134652	0.0887572	0.0134594
				0.0894111	0.0135803			0.089142	0.0134799	0.0889645	0.0134683	0.0887629	0.013461
				0.0894598	0.0135874			0.0891544	0.0134849	0.0889714	0.0134712	0.0887663	0.0134625
				0.0895086	0.0135946			0.0891584	0.0134895	0.0889736	0.0134739	0.0887674	0.0134638
				0.0895458	0.0136			ErrEll	ErrEll	ErrEll	ErrEll	ErrEll	ErrEll
				IsoLine	IsoLine

## Sheet: Table
Table . U-Pb isotopic data.
					Ratios								Ages (Ma)
Sample	Pb(c)	Pb*	U	Th	206 Pb	208 Pb	206 Pb		207 Pb		207 Pb		206 Pb		207 Pb		207 Pb		corr.
Fractions	(pg)	Pb(c)	(pg)	U	204 Pb	206 Pb	238 U	err	235 U	err	206 Pb	err	238 U	err	235 U	err	206 Pb	err	coef.
(a)	(b)		(c)		(d)	(e)	(f)	(2σ%)	(f)	(2σ%)	(f)	(2σ%)		(2σ)		(2σ)		(2σ)
JWJ23-D-01
z4	0.44617	5.20029	21.8801	1.08169	285.783	0.336603	0.0882622	0.671592	0.711488	3.92947	0.0584907	3.7791	545.251	3.51127	545.629	16.5866	547.21	82.5553	0.304877
z5	0.176307	13.7649	22.9575	1.06955	728.206	0.332833	0.0881899	0.348153	0.717886	1.52857	0.0590651	1.44842	544.823	1.81888	549.418	6.48597	568.516	31.5336	0.337101
z1	0.341911	8.37393	29.1573	0.762676	482.082	0.237358	0.0879858	0.250467	0.719215	2.26217	0.0593117	2.18541	543.614	1.30574	550.203	9.60914	577.579	47.4997	0.35574
z3	0.296792	6.56973	19.2518	0.901493	370.602	0.280568	0.0878761	0.392234	0.704427	3.11539	0.0581647	3.01095	542.964	2.04247	541.432	13.0738	534.985	65.913	0.324353
z2	0.203662	6.99958	12.4834	1.45001	350.591	0.451286	0.0877132	0.581176	0.720709	3.17938	0.0596196	3.04362	541.999	3.02118	551.086	13.5215	588.821	66.0243	0.319728
Notes:
(a) Thermally annealed and pre-treated single zircon.
(b) Total common-Pb in analyses.
(c) Total sample U content.
(d) Measured ratio corrected for spike and fractionation only.
(e) Radiogenic Pb ratio.
(f) Corrected for fractionation, spike and blank. Also corrected for initial Th/U disequilibrium using radiogenic 208Pb and Th/Umagma = 2.8.
Mass fractionation correction of 0.25%/amu ± 0.04%/amu (atomic mass unit) was applied to single-collector Daly analyses.
All common Pb assumed to be laboratory blank. Total procedural blank less than 0.1 pg for U.
Blank isotopic composition: 206Pb/204Pb = 18.15 ± 0.47, 207Pb/204Pb =15.30 ± 0.30, 208Pb/204Pb = 37.11 ± 0.87.
Corr. coef. = correlation coefficient.
Ages calculated using the decay constants λ238 = 1.55125E-10 and λ235 = 9.8485E-10 (Jaffey et al. 1971).
