# Supplementary material for: The terminal Ediacaran Tongshan Lagerstätte from South China
Source: Nat Commun. 2025 Nov 19;16:10161. doi: 10.1038/s41467-025-65176-2 (PMC12630636; doi:10.1038/s41467-025-65176-2)
Supplement: Supplementary file 4 — Supplementary Data 2 [file 41467_2025_65176_MOESM4_ESM.csv]

	Anhuiphyton lineatum	Anomalophyton zhangzhongyini	Apsidium sphaericus	Arborea arborea	Arborea denticulata	Arborea sp. A	Arborea sp. B	Aspidella	Baculiphyca brevistipitata	Baculiphyca taeniata	Beltanelliformis brunsae	Calyptrina striata	Charnia gracilis	Charnia masoni	Charniodiscus	Chenlidenella spiralis	Chuaria circularis/sp.	Cloudina hartmannae	Cloudina sp.	Conotubus hemiannulatus	Cucullus fraudulentus	Curviacus ediacaranus	Cycliomedusa jiangchuanensis	Cyclomedusa cf. radiata	Cystoculum catenuatus	Cystoculum stipuliferum	Dicksonia	Discusphyton wenghuiensis	Doushantuophyton cometa	Doushantuophyton lineare	Doushantuophyton quyuani	Doushantuophyton rigidulum	Doushantuophyton? Laticladus	Enteromorphites magnus	Enteromorphites siniansis	Eoandromeda octobrachiata	Flabellophyton lantianensis	Flabellophyton obesum	Flabellophyton strigata	Flabellophyton stupendum	Flabellophyton typicum	Gaojiashania	Gemmaphyton taoyingensis	Gesinella hunanensis	Globusphyton lineare	Glomulus filmentum	Grypania spiralis	Helicolocellus cantori	Hiemalora pleiomorpha
Shibantan	0	0	0	1	1	1	1	1	0	0	0	0	1	1	1	0	0	0	1	0	0	1	0	0	0	0	1	0	0	0	0	0	0	0	0	0	1	1	0	0	1	0	0	0	0	0	0	1	1
Miaohe	0	0	0	0	0	0	0	0	1	1	1	1	0	0	0	0	1	0	0	0	1	0	0	0	0	0	0	0	1	1	1	0	1	1	1	0	0	0	0	0	0	0	0	0	0	1	1	0	0
Tongshan	0	0	0	0	0	0	0	0	0	1	1	0	0	0	0	0	1	0	0	0	0	0	0	0	0	0	0	0	0	1	0	0	0	0	0	1	0	0	0	0	0	0	0	1	0	0	0	0	0
Wenghui	1	1	0	0	0	0	0	0	0	1	1	0	0	0	0	0	1	0	0	0	1	0	0	1	0	0	0	1	0	1	0	1	0	0	1	1	0	0	1	0	0	0	1	1	1	1	1	0	0
Lantian	1	0	0	0	0	0	0	0	0	0	0	0	0	0	0	0	1	0	0	0	0	0	0	0	0	0	0	0	1	0	0	1	0	0	0	0	1	1	1	0	1	0	0	0	0	0	0	0	0
Ediacara	0	0	0	0	0	0	0	0	0	0	0	0	0	0	0	0	0	0	0	0	0	0	0	0	0	0	0	0	0	0	0	0	0	0	0	0	0	0	0	1	1	0	0	0	0	0	0	0	0
Wulingshan	0	0	1	0	0	0	0	0	0	1	0	0	0	0	0	1	1	0	0	0	0	0	0	0	1	1	0	0	0	0	0	0	0	0	0	0	0	0	0	0	0	0	0	1	0	0	0	0	0
Jiangchuan	0	0	0	0	0	0	0	0	0	0	0	0	0	0	0	0	1	0	0	0	0	0	1	0	0	0	0	0	0	0	0	0	0	0	0	0	0	0	0	0	0	0	0	0	0	0	0	0	0
[truncated: 81 more columns]
